# Supplementary material for: Multi-Transcriptome-Informed Network Pharmacology Reveals Novel Biomarkers and Therapeutic Candidates for Parkinson’s Disease
Source: Genes (Basel). 2025 Dec 7;16(12):1459. doi: 10.3390/genes16121459 (PMC12732698; doi:10.3390/genes16121459)
Supplement: Supplementary file 1 [file genes-16-01459-s001.zip]

Archive with 1 entries (1 files):
- genes-3970608-supplementary.pdf
